# Supplementary material for: Novelty-induced memory consolidation is accompanied by increased Agap3 transcription: a cross-species study
Source: Mol Brain. 2023 Sep 25;16:69. doi: 10.1186/s13041-023-01056-4 (PMC10521532; doi:10.1186/s13041-023-01056-4)
Supplement: Supplementary file 1 — Supplementary Material 1 [file 13041_2023_1056_MOESM1_ESM.xlsx]

## Sheet: Content
Tab	Name	Content
2	Supplementary Table S1	List of genes	Name and function
3	Supplementary Table S2	Results of mouse gene expression study	CC vs NOV
4	Supplementary Table S3	Results of rat gene expression study	CC vs NOV-Veh
5	Supplementary Table S4	Results of rat gene expression study	NOV-Veh vs NOV-SCH
6+7	Raw data of mouse gene expression study
8+9	Raw data of rat gene expression study

## Sheet: Supplementary Table S1
Category	Gene symbol	Gene name	Mouse	Rat
Cell adhesion	Canna2	Catenin (cadherin- associated protein), alpha 2	x	x
	Ctnna1	Catenin (cadherin- associated protein), alpha 1, 102kDa	x	x
	Ctnnb1	Cetenin (cadherin-associated protein), beta, 88kDa	x
	Lrrc7 isoform 1	Leucine rich repeat containing 7	x	x
	Lrrc7 isoform 2	Leucine rich repeat containing 7		x
	Pcdh8	Protocadherin 8		x
Cytoskeleton - actin	Ablim1	Actin-binding LIM protein 1	x	x
	Actl6b	Actin like 6B		x
	Add1	Adducin 1 (alpha)	x	x
	Add2	Adducin 2 (beta)	x	x
	Baiap2	BAI1-associated protein 2	x	x
	Capza1	Capping protein (actin filament) muscle Z-line, alpha 1	x	x
	Capza2	Capping protein (actin filament) muscle Z-line, alpha 2	x	x
	Capzb	Capping protein (actin filament) muscle Z-line, beta	x	x
	Cfl1	Cofilin 1 (non-muscle)	x	x
	Cttn	Cortactin	x	x
	Cttnbp2	Cortactin binding protein 2	x	x
	Dbn1	Drebrin 1	x	x
	Dbnl	Drebrin-like, SH3P7	x	x
	Gsn	Gelsolin	x	x
	Synpo	Synaptopodin	x	x
	Wasl	WASP like actin nucleation promoting factor		x
Cytoskeleton - other	Arc	Activity-regulated cytoskeleton-associated protein		x
	Cit	Citron	x	x
	Crmp1	Collapsin response mediator protein 1, DPYSL1	x	x
	Cyfip1	Cytoplasmic FMR1 interacting protein 1	x	x
	Cyfip2	Cytoplasmic FMR1 interacting protein 2	x	x
	Dpysl2	Dihydropyrimidinase- like 2	x	x
	Dpysl3	Dihydropyrimidinase- like 2, CRMP-4	x	x
	Ndel1	NudE neuro- development protein 1 like 1		x
	Rmdn3	Regulator of micro- tubule dynamics 3		x
GAP	Agap2	ArfGAP with GTPase domain, ankyrin repeat and PH domain 2	x	x
	Agap3	ArfGAP with GTPase domain, ankyrin repeat and PH domain 3 chr	x	x
	Arhgap39	Rho GTPase activating protein 39	x	x
	Ckap5	Cytoskeleton associated protein 5, RhoGAP	x
	Git1	G protein-coupled receptor kinase-interactor 1 (ArfGAP)	x	x
	Sipa1l1	Signal-induced pro- liferation-associated 1 like 1	x	x
GEF	Arhgef2	Rho/Rac guanine nucleotide exchange factor (GEF) 2	x	x
	Arhgef6	Rac/Cdc42 guanine nucleotide exchange factor (GEF) 6	x	x
	Arhgef7	Rho guanine nucleotide exchange factor (GEF) 7	x	x
	Dock9	Dedicator of cytokinesis 9	x	x
	Fgd4	FYVE, RhoGEF and PH domain containing 4	x	x
	Iqsec1	IQ motif and Sec7 domain 1	x
	Iqsec2 isoform1	IQ motif and Sec7 domain 2	x	x
	Iqsec2 isoform2	IQ motif and Sec7 domain 2		x
	Iqsec3	IQ motif and Sec7 domain 3	x	x
	Kalrm.vs	Kalirin, RhoGEF kinase	x	x
	Prex2	Phosphatidylinositol-3,4,5-trisphosphate-dependent Rac exchange factor 2, RhoGEF	x
	Rac1	RAS-related C3 botulinum substrate 1	x	x
	Rapgef4	Rap guanine nucleotide exchange factor (GEF) 4	x	x
	Rasgrf1	Ras protein-specific guanine nucleotide-releasing factor 1	x	x
	Rasgrf2	Ras protein-specific guanine nucleotide-releasing factor 2	x	x
	Syngap1	Syngap1	x	x
Kinases	Camk2a	Calcium/calmodulin- dependent protein kinase II alpha	x	x
	Camk2b isoform 1	Calcium/calmodulin- dependent protein kinase II beta	x	x
	Camk2b isoform 2/3	Calcium/calmodulin- dependent protein kinase II beta		x
	Camk2d	Calcium/calmodulin- dependent protein kinase II, delta	x	x
	Camk2g	Calcium/calmodulin- dependent protein kinase II gamma	x	x
	Efnb2	Ephrin B2		x
	Ezr	Ezrin		x
	Tnik	TRAF2 and NCK interacting kinase	x	x
	Yes1	YES proto-oncogene 1, Src family tyrosine kinase		x
Phospatases	Dusp10	Dual specificity phosphatase 10		x
	Dusp3	Dual specificity phosphatase 3		x
	Ppp1ca	Protein phosphatase 1, catalytic subunit, alpha isozyme	x	x
	Ppp1cb	Protein phosphatase 1, catalytic subunit, beta isozyme	x	x
	Ppp1cc	Protein phosphatase 1, catalytic subunit, gamma isozyme	x	x
Scaffold proteins	Akap5	A kinase (PRKA) anchor protein 5	x	x
	Akap9	A kinase (PRKA) anchor protein (yotiao) 9	x	x
	Dctn2	Dynactin 2	x	x
	Dlgap1	Discs, large (Drosophila) homolog-associated protein 1	x	x
	Dlgap2	Discs, large (Drosophila) homolog-associated protein 2	x	x
	Dlgap3	Discs, large (Drosophila) homolog-associated protein 3	x	x
	Dlgap4	Discs, large (Drosophila) homolog-associated protein 4	x	x
	Homer1a	Homer1	x	x
	Ppp1r9a	Protein phosphatase 1, regulatory (inhibitor) subunit 9A	x	x
	Ppp1r9b	Protein phosphatase 1, regulatory (inhibitor) subunit 9B	x	x
	Wasf1	WAS protein family, member 1 (WAVE1)	x	x
	Wasf2	WAS protein family, member 2	x	x
	Wasf3	WAS protein family, 3 member 2	x
Others	Ap3s2	Adaptor related protein complex 3 subunit sigma 2		x
	Bai1	Brain-specific angiogenesis inhibitor 1	x
	Bai3	Brain-specific angiogenesis inhibitor 3	x
	Bdnf	Brain derived neuro- trophic factor		x
	Begain	Brain-enriched guanylate kinase-associated	x	x
	Cacybp	Calcyclin binding protein		x
	Dtnbp1	Dystrobrevin binding protein 1	x	x
	Flot1	Flotillin 1	x	x
	Flot2	Flotillin 2	x	x
	Fos	Fos proto-oncogene, AP-1 transcription factor subunit		x
	Glul	Glutamate-ammonia ligase (glutamine synthetase)	x	x
	Gsto1	Glutathione S- transferase omega 1		x
	Nckipsd	NCK interacting protein with SH3 domain	x	x
	Nptx2	Neuronal pentraxin 2		x
	Nsf	N-ethylmaleimide- sensitive factor	x	x
	Numbl	NUMB like endocytic adaptor protein		x
	Pde4b	Phospho- diesterase 4B		x
	Rhob	Ras homolog family member B		x
	Vgf	VGF nerve growth factor inducible		x

## Sheet: Supplementary Table S2
Name	Fold change	Idenpendent t-test (Welsh correction)				Standardized effect size			Benjamini-Hochberg (q = 0.05)
		t	df	p-value	Significant	Hedges' g	Lower CI	Upper CI	q-value	p < q?	Adjusted p-value
Ablim1	1.18722	-1.33061	6.64925	0.227133	n.s.	0.75967	-0.438667	1.91599	0.0197368	FALSE	0.569582
Add1	1.03862	-1.05715	7.99998	0.321318	n.s.	0.603548	-0.569931	1.74238	0.0256579	FALSE	0.626158
Add2	1.04299	-0.936355	7.41839	0.378565	n.s.	0.534584	-0.629225	1.66727	0.0296053	FALSE	0.639354
Agap2	1.0685	-1.49335	7.98166	0.173783	n.s.	0.852581	-0.362408	2.0216	0.0157895	FALSE	0.549159
Agap3	1.10481	-2.64885	7.40244	0.0313777	*	1.51228	0.14488	2.81525	0.00592105	FALSE	0.264967
Akap5	1.02036	-0.300226	7.02273	0.772697	n.s.	0.171405	-0.955852	1.2882	0.0434211	FALSE	0.889772
Akap9	1.0501	-0.702433	7.35864	0.504017	n.s.	0.401033	-0.746454	1.52463	0.0381579	FALSE	0.660437
Arhgaf6	1.05138	-0.646189	7.99995	0.53625	n.s.	0.368922	-0.775129	1.4909	0.0394737	FALSE	0.67925
Arhgap39	1.06135	-1.53975	7.75469	0.163371	n.s.	0.879071	-0.340908	2.05202	0.0138158	FALSE	0.549159
Arhgef2	1.10351	-3.5067	7.96628	0.00805386	**	2.00204	0.490698	3.44444	0.00131579	FALSE	0.264967
Arhgef7	1.09001	-1.27812	7.8798	0.237567	n.s.	0.729706	-0.46355	1.88229	0.0203947	FALSE	0.569582
Bai1	1.13857	-2.33687	7.99707	0.0476595	*	1.33416	0.0132193	2.59407	0.00723684	FALSE	0.329283
Bai3	1.05849	-1.53464	7.18679	0.167643	n.s.	0.876154	-0.34327	2.04866	0.0151316	FALSE	0.549159
Baiap2	1.02503	-0.709929	7.89456	0.498178	n.s.	0.405313	-0.742647	1.52915	0.0361842	FALSE	0.660437
Begain	0.991951	0.123159	5.31745	0.906502	n.s.	-0.0703141	-1.18765	1.05134	0.0480263	FALSE	0.943755
Camk2a	1.02235	-0.914974	6.96062	0.3908	n.s.	0.522376	-0.639807	1.65408	0.0302632	FALSE	0.64567
Camk2b	0.953822	1.02193	7.24651	0.339714	n.s.	-0.583439	-1.72038	0.587135	0.0263158	FALSE	0.631259
Camk2d	1.4133	-2.68065	7.97851	0.0279649	*	1.53044	0.158106	2.83804	0.00460526	FALSE	0.264967
Camk2g	1.11717	-1.2971	5.39286	0.247318	n.s.	0.740538	-0.454538	1.89445	0.0217105	FALSE	0.569582
Canna2	1.05237	-0.741745	4.53332	0.494844	n.s.	0.423477	-0.726526	1.54834	0.0355263	FALSE	0.660437
Capza1	1.05246	-1.19122	6.82439	0.273343	n.s.	0.680092	-0.505071	1.82688	0.0236842	FALSE	0.577057
Capza2	1.03045	-0.569964	7.57979	0.585194	n.s.	0.325403	-0.8143	1.44553	0.0414474	FALSE	0.705948
Capzb	0.953916	1.33898	7.957	0.217566	n.s.	-0.76445	-1.92138	0.434711	0.0190789	FALSE	0.569582
Cfl1	0.969972	0.845707	7.71938	0.423154	n.s.	-0.482831	-1.61155	0.67427	0.0322368	FALSE	0.65632
Cit	0.972447	0.286952	4.89243	0.785904	n.s.	-0.163826	-1.28059	0.962939	0.0440789	FALSE	0.891473
Ckap5	1.06993	-1.72974	6.0882	0.133687	n.s.	0.98754	-0.253955	2.17793	0.0118421	FALSE	0.549159
Crmp1	1.04988	-0.939444	7.83316	0.375564	n.s.	0.536347	-0.627699	1.66918	0.0289474	FALSE	0.639354
Ctnna1	1.2168	-2.60333	6.98653	0.0353134	*	1.48629	0.125885	2.78269	0.00657895	FALSE	0.268382
Ctnnb1	1.05173	-1.25827	7.87889	0.244301	n.s.	0.718369	-0.473003	1.86959	0.0210526	FALSE	0.569582
Cttn	0.997959	0.0777583	7.79299	0.93998	n.s.	-0.0443937	-1.16222	1.07615	0.0493421	FALSE	0.952513
Cttnbp2	1.07818	-1.39206	6.13589	0.212266	n.s.	0.794757	-0.40971	1.95568	0.0177632	FALSE	0.569582
Cyfip1	1.089	-2.35313	5.23935	0.0629644	n.s.	1.34345	0.0201709	2.60548	0.00855263	FALSE	0.342733
Cyfip2	1.04555	-1.20196	7.95284	0.263945	n.s.	0.686222	-0.49992	1.8337	0.0230263	FALSE	0.573138
Dbn1	1.06121	-1.07402	7.53178	0.316015	n.s.	0.613177	-0.561717	1.75294	0.025	FALSE	0.626158
Dbnl	0.963854	0.653956	5.09315	0.541514	n.s.	-0.373356	-1.49554	0.771158	0.0401316	FALSE	0.674673
Dctn2	0.947662	0.971451	7.81112	0.36044	n.s.	-0.55462	-1.68899	0.611913	0.0282895	FALSE	0.637057
Dlgap1	1.0244	-0.66521	7.8958	0.524867	n.s.	0.379781	-0.76541	1.50228	0.0388158	FALSE	0.676099
Dlgap2	1.1012	-1.80626	7.78565	0.109537	n.s.	1.03123	-0.219406	2.22925	0.0111842	FALSE	0.489697
Dlgap3	1.05668	-1.14408	6.42492	0.293418	n.s.	0.653179	-0.527764	1.79704	0.0243421	FALSE	0.602695
Dlgap4	1.04209	-0.773839	5.1265	0.473184	n.s.	0.4418	-0.710326	1.56778	0.0348684	FALSE	0.660437
Dock9	1.00706	-0.17388	6.85905	0.86698	n.s.	0.0992714	-1.02377	1.21623	0.0467105	FALSE	0.928035
Dpysl2	1.09655	-2.16948	5.99916	0.0731209	n.s.	1.2386	-0.0589208	2.47736	0.00986842	FALSE	0.370479
Dpysl3	1.12068	-2.9648	5.45105	0.0282051	*	1.69266	0.274819	3.04367	0.00526316	FALSE	0.264967
Dtnbp1	1.10431	-2.35131	6.53512	0.0535238	n.s.	1.34241	0.0193929	2.6042	0.00789474	FALSE	0.338984
Fgd4	1.09893	-1.63235	7.81182	0.142159	n.s.	0.931941	-0.298312	2.11311	0.0125	FALSE	0.549159
Flot1	0.989079	0.210074	5.97845	0.840586	n.s.	-0.119935	-1.23674	1.00421	0.0453947	FALSE	0.925863
Flot2	1.06895	-1.00496	6.50768	0.350812	n.s.	0.573749	-0.59545	1.7098	0.0276316	FALSE	0.634803
Git1	1.04643	-0.770365	7.51866	0.464598	n.s.	0.439817	-0.712076	1.56567	0.0335526	FALSE	0.660437
Glul	0.945054	1.46694	7.98413	0.180644	n.s.	-0.837503	-2.00435	0.374693	0.0164474	FALSE	0.549159
Gsn	1.01104	-0.176155	7.90499	0.864601	n.s.	0.100571	-1.02254	1.21752	0.0460526	FALSE	0.928035
Homer1.vs	1.76687	-3.79011	6.69464	0.0073918	**	2.16385	0.600516	3.65795	0.000657895	FALSE	0.264967
Iqsec1	0.943271	2.21842	6.79968	0.0631351	n.s.	-1.26654	-2.51133	0.0377143	0.00921053	FALSE	0.342733
Iqsec2	0.963834	0.644824	4.42036	0.550994	n.s.	-0.368143	-1.49008	0.775827	0.0407895	FALSE	0.675412
Iqsec3	1.11599	-1.37837	7.5665	0.207468	n.s.	0.786937	-0.416147	1.94681	0.0171053	FALSE	0.569582
Kalrm.vs	1.04602	-0.821343	7.9522	0.435381	n.s.	0.468921	-0.68646	1.59667	0.0328947	FALSE	0.660437
Lrrc7	1.12844	-2.93781	7.928	0.0189589	*	1.67725	0.263843	3.02399	0.00328947	FALSE	0.264967
Nckipsd	0.998211	0.0253353	7.98548	0.980409	n.s.	-0.0144644	-1.13302	1.10498	0.05	FALSE	0.980409
Nsf	1.21421	-3.18462	7.77017	0.013407	*	1.81816	0.363391	3.20496	0.00197368	FALSE	0.264967
Ppp1ca	1.03912	-0.883419	7.18165	0.40561	n.s.	0.504362	-0.655472	1.63466	0.0309211	FALSE	0.65588
Ppp1cb	0.99476	0.126395	7.78816	0.902621	n.s.	-0.0721612	-1.18947	1.04957	0.0473684	FALSE	0.943755
Ppp1cc	0.941579	0.706242	7.97601	0.500144	n.s.	-0.403207	-1.52693	0.744519	0.0368421	FALSE	0.660437
Ppp1r9a	1.13926	-2.94609	7.05361	0.0213398	*	1.68198	0.267213	3.03002	0.00394737	FALSE	0.264967
Ppp1r9b	1.01445	-0.220497	7.51166	0.831358	n.s.	0.125886	-0.99859	1.24266	0.0447368	FALSE	0.925863
Prex2	1.03154	-0.320657	6.63548	0.758331	n.s.	0.183069	-0.944967	1.29994	0.0427632	FALSE	0.886664
Rac1	0.738337	1.41574	5.22878	0.213562	n.s.	-0.808274	-1.97103	0.398606	0.0184211	FALSE	0.569582
Rapgef4	1.04758	-0.767434	7.4592	0.466418	n.s.	0.438143	-0.713554	1.56389	0.0342105	FALSE	0.660437
Rasgrf1	0.957615	0.855164	7.91723	0.417586	n.s.	-0.48823	-1.61734	0.669549	0.0315789	FALSE	0.65632
Rasgrf2	0.55928	3.11254	6.63964	0.0182149	*	-1.77701	-3.15186	-0.334502	0.00263158	FALSE	0.264967
Sipa1l1	1.00355	-0.0976026	7.60788	0.92477	n.s.	0.0557232	-1.06529	1.17332	0.0486842	FALSE	0.949764
Syngap1_B	1.18802	-2.01702	5.65115	0.0932001	n.s.	1.15155	-0.125604	2.37233	0.0105263	FALSE	0.4427
Syngap1_C	1.21944	-1.53508	7.74928	0.164523	n.s.	0.876407	-0.343066	2.04895	0.0144737	FALSE	0.549159
Synpo	1.05417	-1.0242	6.84893	0.340548	n.s.	0.584736	-0.586023	1.72179	0.0269737	FALSE	0.631259
Tnik	1.09099	-1.65832	6.38338	0.145347	n.s.	0.946766	-0.286441	2.13034	0.0131579	FALSE	0.549159
Wasf1	1.04572	-1.23125	6.33537	0.261969	n.s.	0.702947	-0.485894	1.85235	0.0223684	FALSE	0.573138
Wasf2	1.11081	-0.523793	6.39113	0.618085	n.s.	0.299044	-0.838202	1.41824	0.0421053	FALSE	0.733976
Wasf3	1.04419	-0.702395	7.93223	0.50252	n.s.	0.401011	-0.746474	1.52461	0.0375	FALSE	0.660437

## Sheet: Supplementary Table S3
Name	Fold change	Idenpendent t-test (Welsh correction)				Standardized effect size			Benjamini-Hochberg (q = 0.05)
		t	df	p-value	Significant	Hedges' g	Lower CI	Upper CI	q-value	p < q?	Adjusted p-value
Ablim1	1.05	-1.1114	17.6107	0.281339	n.s.	0.48	-0.38	1.32	0.0230769	FALSE	0.590299
Add1	1	0.0932654	15.1843	0.926912	n.s.	-0.04	-0.88	0.8	0.0472527	FALSE	0.968695
Add2	0.95	1.72605	16.5482	0.10296	n.s.	-0.74	-1.6	0.14	0.0104396	FALSE	0.493122
Agap2	1	0.251485	16.4007	0.804563	n.s.	-0.11	-0.95	0.73	0.0434066	FALSE	0.926775
Agap3	1.07	-2.82861	14.2073	0.013249	*	1.21	0.27	2.12	0.00384615	FALSE	0.172237
Akap5	1	-0.165138	14.221	0.87116	n.s.	0.07	-0.77	0.91	0.0456044	FALSE	0.944354
Akap9	1.01	-0.366961	16.5855	0.718288	n.s.	0.16	-0.69	1	0.039011	FALSE	0.911619
Ap3s2	1.09	-3.15757	14.0806	0.00694381	**	1.35	0.39	2.28	0.00274725	FALSE	0.126377
Arc	1.85	-4.42531	9.617	0.00141112	**	1.9	0.84	2.92	0.0010989	TRUE	0.00169761
Arhgap39	1.03	-0.410847	17.2436	0.686245	n.s.	0.18	-0.67	1.01	0.0373626	FALSE	0.911619
Arhgef2	0.95	3.95687	17.223	0.000995765	**	-1.69	-2.68	-0.67	0.0021978	TRUE	0.0226537
Arhgef6	0.99	0.263214	17.7861	0.795411	n.s.	-0.11	-0.95	0.73	0.0423077	FALSE	0.926775
Arhgef7	1.03	-1.13498	16.8135	0.272306	n.s.	0.49	-0.37	1.33	0.021978	FALSE	0.590299
Baiap2	0.96	1.12014	17.9462	0.277421	n.s.	-0.48	-1.33	0.38	0.0225275	FALSE	0.590299
Bdnf	1.08	-1.15668	16.0661	0.264312	n.s.	0.5	-0.37	1.34	0.0208791	FALSE	0.590299
Begain	1.01	-0.349651	15.5246	0.731299	n.s.	0.15	-0.69	0.99	0.0401099	FALSE	0.911619
Cacybp	1.04	-0.643404	18	0.528075	n.s.	0.28	-0.57	1.12	0.032967	FALSE	0.790271
Camk2a	0.95	2.48824	17.8988	0.0229215	*	-1.07	-1.96	-0.15	0.00659341	FALSE	0.173821
Camk2b isoform 1	0.95	1.66252	16.5736	0.115202	n.s.	-0.71	-1.57	0.17	0.010989	FALSE	0.521595
Camk2b isoform 2/3	0.98	1.20666	17.2264	0.243872	n.s.	-0.52	-1.37	0.35	0.0192308	FALSE	0.590299
Camk2d	1.11	-0.781322	11.6863	0.450152	n.s.	0.33	-0.52	1.18	0.0285714	FALSE	0.777127
Camk2g	1.03	-0.868768	12.186	0.401761	n.s.	0.37	-0.48	1.22	0.0263736	FALSE	0.754507
Canna2	1.01	-1.99658	17.192	0.0619562	n.s.	0.3	-0.55	1.14	0.00879121	FALSE	0.352376
Capza1	1.08	-1.2273	14.5971	0.239137	n.s.	0.86	-0.04	1.73	0.0186813	FALSE	0.590299
Capza2	1.02	2.54207	16.6613	0.0212767	n.s.	0.53	-0.34	1.38	0.00549451	FALSE	0.173821
Capzb	0.96	2.78414	17.9482	0.012269	*	-1.09	-1.99	-0.17	0.0032967	FALSE	0.172237
Cfl1	0.93	-1.67238	11.9678	0.120368	*	-1.19	-2.1	-0.25	0.0115385	FALSE	0.521595
Cit	1.21	1.3055	13.6147	0.213353	n.s.	0.72	-0.16	1.58	0.0164835	FALSE	0.590299
Crmp1	0.96	-1.24688	16.9329	0.229415	n.s.	-0.56	-1.41	0.31	0.017033	FALSE	0.590299
Ctnna1	1.06	-0.696342	16.1751	0.4961	n.s.	0.53	-0.33	1.38	0.0318681	FALSE	0.778364
Cttn	0.98	0.820193	17.9651	0.422856	n.s.	-0.35	-1.19	0.5	0.028022	FALSE	0.754507
Cttnbp2	1.01	-0.370308	16.9211	0.715748	n.s.	0.16	-0.68	1	0.0384615	FALSE	0.911619
Cyfip1	0.97	0.74769	17.9227	0.464345	n.s.	-0.32	-1.16	0.53	0.0296703	FALSE	0.777127
Cyfip2	1.06	-1.32021	11.3374	0.2128	n.s.	0.57	-0.3	1.42	0.0159341	FALSE	0.590299
Dbn1	0.99	0.181699	17.8355	0.857868	n.s.	-0.08	-0.92	0.76	0.043956	FALSE	0.944354
Dbnl	0.95	0.84096	14.5017	0.414022	n.s.	-0.36	-1.2	0.49	0.0269231	FALSE	0.754507
Dctn2	1.01	-0.279737	13.8033	0.783828	n.s.	0.12	-0.72	0.96	0.0412088	FALSE	0.926775
Dlgap1	0.98	0.958686	17.6286	0.350682	n.s.	-0.41	-1.25	0.44	0.0258242	FALSE	0.678979
Dlgap2	1	0.16966	17.5751	0.867215	n.s.	-0.07	-0.91	0.77	0.0450549	FALSE	0.944354
Dlgap3	1.03	-0.643964	14.3718	0.529742	n.s.	0.28	-0.57	1.12	0.0335165	FALSE	0.790271
Dlgap4	1.01	-0.152085	16.7165	0.880941	n.s.	0.07	-0.78	0.9	0.0461538	FALSE	0.944354
Dock9	1.02	-0.973961	17.3926	0.343428	n.s.	0.42	-0.44	1.26	0.0252747	FALSE	0.678979
Dpysl2	1.01	-0.45045	16.3183	0.658313	n.s.	0.19	-0.65	1.03	0.0368132	FALSE	0.894127
Dpysl3	1.07	-1.7465	16.9369	0.098833	n.s.	0.75	-0.14	1.61	0.00989011	FALSE	0.493122
Dtnbp1	1.03	-1.10646	17.7925	0.283264	n.s.	0.47	-0.39	1.32	0.0236264	FALSE	0.590299
Dusp10	1.11	-2.122	17.789	0.048146	*	0.91	0.01	1.79	0.00714286	FALSE	0.326486
Dusp3	1.03	-1.51158	16.3	0.149785	n.s.	0.65	-0.23	1.5	0.0120879	FALSE	0.590299
Efnb2	1.14	-1.14982	17.6293	0.265579	n.s.	0.49	-0.37	1.34	0.0214286	FALSE	0.590299
Ezr	1.06	-0.457679	17.3185	0.652873	n.s.	0.2	-0.65	1.04	0.0362637	FALSE	0.894127
Fgd4	1	0.000686532	17.6495	0.99946	n.s.	0	-0.84	0.84	0.05	FALSE	0.99946
Flot1	1.05	-1.24212	16.7643	0.231288	n.s.	0.53	-0.33	1.38	0.0175824	FALSE	0.590299
Flot2	1.02	-0.756317	17.9965	0.459246	n.s.	0.32	-0.53	1.17	0.0291209	FALSE	0.777127
Fos	3.97	-3.97002	9.13117	0.00316237	**	1.7	0.68	2.69	0.000549451	TRUE	0.00012467
Git1	1.03	-1.23505	14.5947	0.236326	n.s.	0.53	-0.33	1.38	0.0181319	FALSE	0.590299
Glul	1.02	-0.540039	14.2598	0.597504	n.s.	0.23	-0.61	1.07	0.0351648	FALSE	0.849576
Gsn	1.01	-0.150443	17.9948	0.882089	n.s.	0.06	-0.78	0.9	0.0467033	FALSE	0.944354
Gsto1	0.96	2.06763	17.4698	0.0538164	n.s.	-0.89	-1.76	0.01	0.00824176	FALSE	0.326486
Homer1a	1.17	-2.63983	11.7988	0.0218446	*	1.13	0.2	2.03	0.00604396	FALSE	0.173821
Iqsec2 isoform1	1.03	-0.741245	12.5954	0.47214	n.s.	0.32	-0.53	1.16	0.0302198	FALSE	0.777127
Iqsec2 isoform2	0.99	0.498106	14.1901	0.62604	n.s.	-0.21	-1.05	0.63	0.0357143	FALSE	0.876456
Iqsec3	0.99	0.2661	17.4367	0.793283	n.s.	-0.11	-0.95	0.73	0.0417582	FALSE	0.926775
Kalrm.vs	0.99	0.175475	12.9545	0.86342	n.s.	-0.08	-0.91	0.77	0.0445055	FALSE	0.944354
Lrrc7 isoform 1	1.02	-0.626411	12.5544	0.542268	n.s.	0.27	-0.58	1.11	0.0340659	FALSE	0.79591
Lrrc7 isoform 2	1.01	-0.358894	12.6063	0.725613	n.s.	0.15	-0.69	0.99	0.0395604	FALSE	0.911619
Nckipsd	1	-0.077559	14.1953	0.939262	n.s.	0.03	-0.81	0.87	0.0483516	FALSE	0.968695
Ndel1	1.07	-2.10246	17.4597	0.050306	*	0.9	0.00	1.78	0.00769231	FALSE	0.326486
Nptx2	0.94	1.03374	17.8633	0.31505	n.s.	-0.44	-1.29	0.41	0.0247253	FALSE	0.637102
Nsf	1	-0.0377159	15.5868	0.970393	n.s.	0.02	-0.82	0.86	0.0494505	FALSE	0.981175
Numbl	1.03	-0.837929	15.7254	0.414625	n.s.	0.36	-0.49	1.2	0.0274725	FALSE	0.754507
Pcdh8	1	-0.0779601	17.4429	0.938747	n.s.	0.03	-0.81	0.87	0.0478022	FALSE	0.968695
Pde4b	1.04	-1.30907	14.7233	0.210575	n.s.	0.56	-0.31	1.41	0.0148352	FALSE	0.590299
Ppp1ca	1.02	-0.654409	14.097	0.523382	n.s.	0.28	-0.57	1.12	0.0324176	FALSE	0.790271
Ppp1cb	1.01	-0.258166	14.3914	0.799935	n.s.	0.11	-0.73	0.95	0.0428571	FALSE	0.926775
Ppp1cc	0.99	0.71116	17.3763	0.486423	n.s.	-0.3	-1.15	0.54	0.0307692	FALSE	0.777127
Ppp1r9a	1.02	-0.714538	13.8412	0.486772	n.s.	0.31	-0.54	1.15	0.0313187	FALSE	0.777127
Ppp1r9b	0.98	1.29619	17.9656	0.211316	n.s.	-0.56	-1.41	0.31	0.0153846	FALSE	0.590299
Rac1	1.03	-1.92673	17.9686	0.0699797	n.s.	0.83	-0.07	1.7	0.00934066	FALSE	0.374597
Rapgef4	1.03	-1.10119	17.878	0.285419	n.s.	0.47	-0.39	1.32	0.0241758	FALSE	0.590299
Rasgrf1	0.97	0.550283	13.9229	0.590845	n.s.	-0.24	-1.08	0.61	0.0346154	FALSE	0.849576
Rasgrf2	0.91	2.65616	17.8534	0.0161541	*	-1.14	-2.04	-0.21	0.0043956	FALSE	0.173821
Rhob	0.95	1.34166	17.873	0.196506	n.s.	-0.57	-1.43	0.29	0.0131868	FALSE	0.590299
Rmdn3	1.06	-1.44499	17.6587	0.165973	n.s.	0.62	-0.25	1.47	0.0126374	FALSE	0.590299
Sipa1l1	1	0.0668934	17.9811	0.947405	n.s.	-0.03	-0.87	0.81	0.0489011	FALSE	0.968695
Syngap1	1.01	-0.399071	13.911	0.6959	n.s.	0.17	-0.67	1.01	0.0379121	FALSE	0.911619
Synpo	0.99	0.308828	16.5233	0.761312	n.s.	-0.13	-0.97	0.71	0.0406593	FALSE	0.926775
Tnik	0.91	5.30414	17.8233	4.98856e-05	***	-2.27	-3.37	-1.14	0.00164835	TRUE	0.0015132
Vgf	1.08	-1.20836	11.5266	0.251114	n.s.	0.52	-0.35	1.37	0.0197802	FALSE	0.590299
Wasf1	0.97	2.57817	17.8884	0.0190111	*	-1.1	-2	-0.18	0.00494505	FALSE	0.173821
Wasf2	1.08	-1.185	17.9156	0.251498	n.s.	0.51	-0.35	1.36	0.0203297	FALSE	0.590299
Wasl	1.03	-1.33939	16.9556	0.198122	n.s.	0.57	-0.29	1.43	0.0142857	FALSE	0.590299
Yes1	1.04	-1.34458	16.5245	0.196927	n.s.	0.58	-0.29	1.43	0.0137363	FALSE	0.590299

## Sheet: Supplementary Table S4
Name	Fold change	Idenpendent t-test (Welsh correction)				Standardized effect size			Benjamini-Hochberg (q = 0.05)
		t	df	p-value	Significant	Hedges' g	Lower CI	Upper CI	q-value	p < q?	Adjusted p-value
Ablim1	0.957221	1.10426	13.7122	0.288482	n.s.	-0.472924	-1.31991	0.386686	0.00978261	FALSE	0.983514
Add1	1.00832	-0.377265	17.9808	0.710392	n.s.	0.161572	-0.681679	1.00039	0.0304348	FALSE	0.983514
Add2	1.00386	-0.133362	14.0456	0.895799	n.s.	0.0571152	-0.783275	0.895931	0.0429348	FALSE	0.983514
Agap2	1.00095	-0.0561397	16.1013	0.955921	n.s.	0.0240431	-0.815723	0.863147	0.0467391	FALSE	0.983514
Agap3	0.976868	0.946084	16.6078	0.357668	n.s.	-0.405182	-1.24935	0.449896	0.0141304	FALSE	0.983514
Akap5	0.976281	1.00941	17.9918	0.32616	n.s.	-0.432304	-1.27753	0.424525	0.0119565	FALSE	0.983514
Akap9	1.00187	-0.0583623	17.9372	0.954105	n.s.	0.024995	-0.814787	0.864088	0.0461957	FALSE	0.983514
Ap3s2	0.972024	1.29624	16.893	0.212322	n.s.	-0.555144	-1.40631	0.31067	0.00543478	FALSE	0.983514
Arc	0.849365	1.32648	13.151	0.207257	n.s.	-0.568094	-1.42	0.298767	0.0048913	FALSE	0.983514
Arhgap39	0.967694	0.575266	14.2555	0.57408	n.s.	-0.246371	-1.0862	0.600189	0.023913	FALSE	0.983514
Arhgef2	1.02014	-1.54987	17.9988	0.138578	n.s.	0.663765	-0.211396	1.52173	0.000543478	FALSE	0.983514
Arhgef6	1.03128	-0.762844	17.5642	0.45568	n.s.	0.326705	-0.523789	1.16833	0.0179348	FALSE	0.983514
Arhgef7	0.989891	0.397776	16.3996	0.695925	n.s.	-0.170357	-1.00923	0.673197	0.0298913	FALSE	0.983514
Baiap2	0.9995	0.0143901	14.5976	0.988714	n.s.	-0.00616288	-0.845479	0.833323	0.048913	FALSE	0.983514
Bdnf	0.982707	0.240624	17.7233	0.812608	n.s.	-0.103053	-0.941698	0.73843	0.0391304	FALSE	0.983514
Begain	0.983234	0.5417	11.6463	0.598236	n.s.	-0.231995	-1.07159	0.613942	0.026087	FALSE	0.983514
Cacybp	0.999635	0.0072186	17.4911	0.994322	n.s.	-0.00309153	-0.842448	0.83635	0.05	FALSE	0.983514
Camk2a	1.00549	-0.305271	16.5546	0.763964	n.s.	0.130739	-0.711528	0.96941	0.0331522	FALSE	0.983514
Camk2b isoform 1	0.995186	0.178179	14.3229	0.861078	n.s.	-0.0763092	-0.915022	0.764505	0.0413043	FALSE	0.983514
Camk2b isoform 2/3	1.02691	-1.32915	16.5547	0.201827	n.s.	0.569238	-0.297715	1.42121	0.00434783	FALSE	0.983514
Camk2d	0.964612	0.245307	15.5662	0.809423	n.s.	-0.105058	-0.943702	0.736477	0.0375	FALSE	0.983514
Camk2g	1.02253	-0.567001	14.8131	0.579205	n.s.	0.242831	-0.603574	1.0826	0.0244565	FALSE	0.983514
Canna2	1.02185	-0.657532	17.9729	0.519172	n.s.	0.281603	-0.566588	1.12212	0.0206522	FALSE	0.983514
Capza1	0.996341	0.331027	16.9327	0.744685	n.s.	-0.14177	-0.980478	0.700836	0.0320652	FALSE	0.983514
Capza2	0.983219	1.04956	17.9532	0.307845	n.s.	-0.449497	-1.29544	0.408485	0.0108696	FALSE	0.983514
Capzb	1.00044	-0.0228831	13.1656	0.982087	n.s.	0.00980019	-0.82974	0.84907	0.0478261	FALSE	0.983514
Cfl1	1.00966	-0.0809922	16.9109	0.936399	n.s.	0.0346867	-0.805265	0.873683	0.0445652	FALSE	0.983514
Cit	1.01879	-0.534672	15.6723	0.600381	n.s.	0.228985	-0.616825	1.06853	0.0266304	FALSE	0.983514
Crmp1	0.971485	0.750661	17.9951	0.46256	n.s.	-0.321488	-1.16297	0.528728	0.0184783	FALSE	0.983514
Ctnna1	0.982345	1.19666	17.679	0.247239	n.s.	-0.512498	-1.36139	0.350003	0.0076087	FALSE	0.983514
Cttn	0.992068	0.330388	13.2082	0.746289	n.s.	-0.141496	-0.980203	0.701101	0.0326087	FALSE	0.983514
Cttnbp2	0.997649	0.0687571	17.905	0.945945	n.s.	-0.0294468	-0.868494	0.810412	0.0456522	FALSE	0.983514
Cyfip1	0.947489	1.40301	13.2314	0.183643	n.s.	-0.60087	-1.45473	0.268721	0.00380435	FALSE	0.983514
Cyfip2	0.988196	0.242873	15.1606	0.811359	n.s.	-0.104016	-0.94266	0.737492	0.0380435	FALSE	0.983514
Dbn1	0.963808	0.898827	17.5441	0.380916	n.s.	-0.384943	-1.22838	0.468884	0.0146739	FALSE	0.983514
Dbnl	0.9919	0.127159	12.6176	0.900819	n.s.	-0.0544587	-0.893293	0.785876	0.0434783	FALSE	0.983514
Dctn2	0.987321	0.62049	16.4338	0.543445	n.s.	-0.265739	-1.10592	0.581699	0.0217391	FALSE	0.983514
Dlgap1	0.976591	1.28478	13.6486	0.220246	n.s.	-0.550237	-1.40113	0.315186	0.00652174	FALSE	0.983514
Dlgap2	0.991987	0.251466	16.1942	0.804617	n.s.	-0.107696	-0.946339	0.733911	0.0369565	FALSE	0.983514
Dlgap3	0.982128	0.356434	14.315	0.726715	n.s.	-0.152651	-0.991411	0.690304	0.0315217	FALSE	0.983514
Dlgap4	0.95437	1.11776	14.4455	0.281916	n.s.	-0.478705	-1.32596	0.381316	0.00923913	FALSE	0.983514
Dock9	0.988854	0.543909	17.9656	0.59319	n.s.	-0.232941	-1.07255	0.613036	0.0255435	FALSE	0.983514
Dpysl2	0.993042	0.256062	17.8043	0.800838	n.s.	-0.109664	-0.948307	0.731997	0.036413	FALSE	0.983514
Dpysl3	0.994185	0.165199	16.5677	0.870787	n.s.	-0.0707501	-0.909488	0.769937	0.0423913	FALSE	0.983514
Dtnbp1	0.993021	0.234018	17.9826	0.817615	n.s.	-0.100223	-0.938871	0.741184	0.0396739	FALSE	0.983514
Dusp10	0.951176	0.986165	16.8878	0.337971	n.s.	-0.422348	-1.26717	0.433828	0.0125	FALSE	0.983514
Dusp3	1.00506	-0.259233	15.7615	0.79881	n.s.	0.111023	-0.730676	0.949665	0.0358696	FALSE	0.983514
Efnb2	0.858436	1.48541	15.2082	0.157868	n.s.	-0.636161	-1.49226	0.236502	0.00217391	FALSE	0.983514
Ezr	0.877651	1.17121	16.7583	0.2579	n.s.	-0.501596	-1.34994	0.360091	0.00815217	FALSE	0.983514
Fgd4	1.00682	-0.269135	17.019	0.791061	n.s.	0.115263	-0.726553	0.953908	0.0353261	FALSE	0.983514
Flot1	0.952795	1.44927	14.7746	0.168154	n.s.	-0.620684	-1.47578	0.250615	0.00271739	FALSE	0.983514
Flot2	0.994764	0.173627	17.9494	0.864102	n.s.	-0.0743595	-0.91308	0.76641	0.0418478	FALSE	0.983514
Fos	0.770028	1.17053	10.704	0.267186	n.s.	-0.501308	-1.34964	0.360358	0.00869565	FALSE	0.983514
Git1	0.986046	0.53231	17.565	0.601181	n.s.	-0.227974	-1.0675	0.617794	0.0271739	FALSE	0.983514
Glul	0.986051	0.450741	16.2075	0.658148	n.s.	-0.19304	-1.03212	0.651337	0.0293478	FALSE	0.983514
Gsn	0.982952	0.27468	17.9979	0.78669	n.s.	-0.117638	-0.956285	0.724246	0.0342391	FALSE	0.983514
Gsto1	1.03477	-1.48721	17.3077	0.154952	n.s.	0.636929	-0.235802	1.49308	0.00163043	FALSE	0.983514
Homer1a	0.96658	0.587614	13.5266	0.566472	n.s.	-0.251659	-1.09158	0.595136	0.0228261	FALSE	0.983514
Iqsec2 isoform1	0.974817	0.606552	14.3945	0.553595	n.s.	-0.259769	-1.09984	0.587393	0.0222826	FALSE	0.983514
Iqsec2 isoform2	1.03332	-1.05482	17.7272	0.305674	n.s.	0.451749	-0.406387	1.29779	0.0103261	FALSE	0.983514
Iqsec3	1.0088	-0.274312	15.7621	0.787407	n.s.	0.11748	-0.724399	0.956127	0.0347826	FALSE	0.983514
Kalrm.vs	0.996648	0.103367	14.3206	0.919105	n.s.	-0.0442694	-0.883181	0.795862	0.0440217	FALSE	0.983514
Lrrc7 isoform 1	0.971093	0.815744	17.755	0.425455	n.s.	-0.349361	-1.19164	0.502382	0.0163043	FALSE	0.983514
Lrrc7 isoform 2	0.99289	0.241821	17.9321	0.811663	n.s.	-0.103565	-0.94221	0.737931	0.038587	FALSE	0.983514
Nckipsd	0.999122	0.0139745	17.0822	0.989012	n.s.	-0.0059849	-0.845304	0.833499	0.0494565	FALSE	0.983514
Ndel1	0.972625	0.788981	17.9994	0.440393	n.s.	-0.337899	-1.17984	0.513205	0.0173913	FALSE	0.983514
Nptx2	0.924884	1.28361	16.7025	0.216802	n.s.	-0.549734	-1.4006	0.315649	0.00597826	FALSE	0.983514
Nsf	1.00073	-0.034007	13.2354	0.973379	n.s.	0.0145643	-0.825049	0.853776	0.0472826	FALSE	0.983514
Numbl	0.983623	0.478406	17.0984	0.638421	n.s.	-0.204888	-1.04411	0.639944	0.0277174	FALSE	0.983514
Pcdh8	1.02263	-0.698347	16.2914	0.494809	n.s.	0.299083	-0.549972	1.14	0.0201087	FALSE	0.983514
Pde4b	1.0058	-0.195414	17.4988	0.84732	n.s.	0.0836904	-0.7573	0.922375	0.0407609	FALSE	0.983514
Ppp1ca	0.98368	0.724435	13.9344	0.480787	n.s.	-0.310255	-1.15145	0.53937	0.0190217	FALSE	0.983514
Ppp1cb	0.970061	0.870265	11.2243	0.402384	n.s.	-0.372711	-1.21573	0.480383	0.0157609	FALSE	0.983514
Ppp1cc	0.978369	1.52046	12.8229	0.152664	n.s.	-0.651171	-1.50828	0.22284	0.00108696	FALSE	0.983514
Ppp1r9a	1.02309	-0.579573	17.5267	0.569578	n.s.	0.248215	-0.598426	1.08807	0.0233696	FALSE	0.983514
Ppp1r9b	1.01717	-1.03427	16.1622	0.31624	n.s.	0.442948	-0.414591	1.28862	0.011413	FALSE	0.983514
Rac1	0.991458	0.460845	14.5465	0.651725	n.s.	-0.197367	-1.0365	0.647174	0.0288043	FALSE	0.983514
Rapgef4	1.033	-1.40849	17.4333	0.17657	n.s.	0.603219	-0.266572	1.45722	0.00326087	FALSE	0.983514
Rasgrf1	0.951479	0.796192	15.8957	0.43765	n.s.	-0.340987	-1.18302	0.510288	0.0168478	FALSE	0.983514
Rasgrf2	1.0245	-0.70524	16.0784	0.490753	n.s.	0.302035	-0.547169	1.14302	0.0195652	FALSE	0.983514
Rhob	1.01238	-0.37411	14.2905	0.713815	n.s.	0.160221	-0.682985	0.999026	0.0309783	FALSE	0.983514
Rmdn3	0.952865	0.86437	15.717	0.400385	n.s.	-0.370186	-1.21312	0.482759	0.0152174	FALSE	0.983514
Sipa1l1	0.978755	0.952556	17.7092	0.353637	n.s.	-0.407953	-1.25223	0.447299	0.013587	FALSE	0.983514
Syngap1	0.974756	0.954498	17.4869	0.352841	n.s.	-0.408785	-1.25309	0.44652	0.0130435	FALSE	0.983514
Synpo	0.972666	0.555748	18	0.585225	n.s.	-0.238012	-1.0777	0.608183	0.025	FALSE	0.983514
Tnik	1.03865	-1.25581	12.0621	0.232965	n.s.	0.53783	-0.326615	1.38805	0.00706522	FALSE	0.983514
Vgf	1.00154	-0.019469	17.9983	0.984681	n.s.	0.00833802	-0.83118	0.847626	0.0483696	FALSE	0.983514
Wasf1	1.00294	-0.204935	16.772	0.84009	n.s.	0.0877679	-0.753322	0.926441	0.0402174	FALSE	0.983514
Wasf2	1.03159	-0.462777	17.0997	0.649359	n.s.	0.198195	-0.646379	1.03733	0.0282609	FALSE	0.983514
Wasl	0.983619	0.654601	17.7508	0.521117	n.s.	-0.280347	-1.12084	0.567782	0.0211957	FALSE	0.983514
Yes1	0.991641	0.298328	12.544	0.770337	n.s.	-0.127766	-0.966429	0.714412	0.0336957	FALSE	0.983514

## Sheet: Mouse data (Summary)
Results from multiplex 80 analysis
Expression normalised to ref genes
Gapdh, Hprt and Pgk1

## Sheet: Mouse Raw data
ID	Group	Group Label	Ablim1	Add1	Add2	Agap2	Agap3	Akap5	Akap9	Arhgaf6	Arhgap39	Arhgef2	Arhgef7	Bai1	Bai3	Baiap2	Begain	Camk2a	Camk2b	Camk2d	Camk2g	Canna2	Capza1	Capza2	Capzb	Cfl1	Cit	Ckap5	Crmp1	Ctnna1	Ctnnb1	Cttn	Cttnbp2	Cyfip1	Cyfip2	Dbn1	Dbnl	Dctn2	Dlgap1	Dlgap2	Dlgap3	Dlgap4	Dock9	Dpysl2	Dpysl3	Dtnbp1	Fgd4	Flot1	Flot2
1	N	Novelty	0.0179174	0.395562	0.569407	1.28886	0.41302	0.0949164	0.0531091	0.00735074	0.216571	0.198194	0.189557	0.512071	0.270783	0.374612	0.045207	0.78901	0.754094	0.00918842	0.0917005	0.0498013	0.0480555	0.350263	0.316082	0.894217	0.00486987	0.252038	0.668274	0.0160797	0.382055	0.268302	0.199664	0.169343	0.970573	0.684262	0.133232	0.181931	0.843314	0.22576	0.228608	0.180828	0.266648	1.10537	0.0588059	0.109067	0.0661567	0.0618381	0.0450233
2	N	Novelty	0.0228896	0.418438	0.562763	1.32254	0.428879	0.0865789	0.0540516	0.00803144	0.236687	0.219821	0.18657	0.477308	0.313788	0.411772	0.0471446	0.754714	0.912934	0.0104409	0.0889884	0.0571839	0.0552563	0.388079	0.33732	0.980398	0.00586295	0.250019	0.728693	0.019677	0.409443	0.299573	0.211066	0.182555	1.08569	0.759935	0.144164	0.195164	0.907392	0.241505	0.275719	0.225523	0.272025	1.30471	0.0614405	0.128262	0.0682672	0.0681066	0.0497949
3	N	Novelty	0.020636	0.411675	0.59228	1.27875	0.442499	0.101769	0.0709461	0.00731403	0.254267	0.219264	0.223235	0.5811	0.318004	0.397935	0.0463396	0.778265	0.790542	0.00783646	0.065983	0.0690653	0.0591914	0.432677	0.321295	0.914619	0.00564225	0.276	0.670435	0.0208972	0.428811	0.287859	0.211219	0.178828	1.10431	0.745874	0.149938	0.209495	0.930345	0.24852	0.233161	0.226369	0.300241	1.32436	0.0595571	0.128884	0.0765361	0.0633708	0.0543328
4	N	Novelty	0.0192087	0.362034	0.620668	1.25586	0.44538	0.110889	0.0640072	0.00716255	0.242355	0.219565	0.20563	0.50483	0.319189	0.364444	0.0518959	0.797452	0.739501	0.00976712	0.0714953	0.070779	0.0578213	0.426302	0.35943	0.978795	0.00573004	0.260652	0.77896	0.0188831	0.411391	0.298223	0.230048	0.177631	0.983744	0.655504	0.144879	0.234085	0.958349	0.262214	0.241118	0.232978	0.318864	1.15512	0.0520913	0.111801	0.0758579	0.0535889	0.039394
5	N	Novelty	0.0117932	0.390428	0.499854	1.10917	0.397039	0.0815877	0.0630045	0.00571793	0.222892	0.21771	0.167357	0.477555	0.30616	0.415515	0.0459936	0.743403	0.827027	0.00679004	0.0651487	0.068508	0.0540702	0.368521	0.318596	0.843824	0.00546777	0.262417	0.657669	0.0155456	0.363017	0.281608	0.203809	0.173611	1.00343	0.601169	0.138839	0.217103	0.96483	0.208955	0.219175	0.24437	0.302943	1.16431	0.0527122	0.123186	0.0643267	0.0708666	0.0518188
6	C	Homecage control	0.0152419	0.412209	0.51328	1.23134	0.391548	0.0842032	0.0577838	0.00677419	0.224022	0.201668	0.194622	0.49438	0.284313	0.399474	0.0580548	0.7707	0.820151	0.00474193	0.0625258	0.0587322	0.0557516	0.3822	0.338709	0.967151	0.00731612	0.228832	0.64138	0.0149032	0.361268	0.285871	0.207155	0.157364	0.910993	0.689071	0.165968	0.216774	0.870348	0.2037	0.222397	0.211897	0.272797	1.06152	0.0480967	0.112926	0.0548709	0.0686225	0.0447097
7	C	Homecage control	0.0159793	0.355712	0.528497	1.18295	0.364049	0.0856627	0.0627359	0.00590538	0.222112	0.183206	0.155832	0.426785	0.301313	0.382599	0.0425187	0.724416	0.770964	0.005558	0.0669045	0.058498	0.0512726	0.363841	0.323406	0.880735	0.00437693	0.225308	0.629652	0.0145898	0.367384	0.2977	0.187791	0.165906	0.954101	0.617772	0.139645	0.208425	0.875246	0.215164	0.230171	0.200991	0.288113	1.10952	0.0507168	0.11651	0.0604433	0.0648202	0.0409903
8	C	Homecage control	0.0191894	0.376867	0.58902	1.26505	0.424369	0.0967648	0.0618464	0.00817908	0.227253	0.204917	0.200262	0.492192	0.30055	0.349624	0.0492003	0.721773	0.893219	0.00880824	0.071913	0.0580086	0.0498924	0.348681	0.336601	0.932227	0.00616577	0.274503	0.772797	0.0154144	0.366045	0.298851	0.226057	0.180443	0.992689	0.714852	0.130551	0.197556	0.996464	0.245813	0.24619	0.226686	0.311246	1.18911	0.0528495	0.103623	0.0723534	0.0593298	0.0421537
9	C	Homecage control	0.0119656	0.392285	0.57374	1.04486	0.390408	0.0972735	0.059265	0.00656936	0.232133	0.194125	0.17329	0.406503	0.290554	0.386982	0.046314	0.804372	0.852469	0.00563088	0.0655998	0.0606258	0.054338	0.422879	0.367415	1.01013	0.00483317	0.244615	0.659893	0.0171273	0.41753	0.283656	0.168833	0.145605	1.06274	0.633099	0.165876	0.238374	0.886301	0.206794	0.212237	0.214349	0.295011	1.07902	0.0520857	0.105908	0.0661629	0.063019	0.0478625
10	C	Homecage control	0.0154907	0.367504	0.523159	1.12997	0.354684	0.102346	0.0489293	0.00640995	0.199456	0.189841	0.168048	0.422309	0.266761	0.397631	0.0424125	0.757122	0.882116	0.00640995	0.0761716	0.063779	0.0494635	0.390153	0.366436	0.964378	0.00566213	0.24283	0.633838	0.0128199	0.384384	0.272423	0.189414	0.160569	1.00294	0.593134	0.135677	0.233963	0.866198	0.206401	0.222532	0.211315	0.28332	1.08168	0.0502113	0.105444	0.065702	0.0654884	0.049143
[truncated: 29 more columns]

## Sheet: Rat data (Summary)
Results from NanoString analysis
Expression normalised to ref genes
ActB and Ywhaz

## Sheet: Rat Raw data
Gene			Ablim1	Actl6b	Add1	Add2	Agap2	Agap3	Akap5	Akap9	Ap3s2	Arc	Arhgap39	Arhgef2	Arhgef6	Arhgef7	Baiap2	Bdnf	Begain	Cacybp	Camk2a	Camk2b isoform 1	Camk2b isoform 2/3	Camk2d	Camk2g	Capza1	Capza2	Capzb	Cfl1	Cit	Crmp1	Ctnna1	Ctnnb1	Cttn	Cttnbp2	Cyfip1	Cyfip2	Dbn1	Dbnl	Dctn2	Dlgap1	Dlgap2	Dlgap3	Dlgap4	Dock9	Dpysl2	Dpysl3	Dtnbp1	Dusp10
No novelty	C	Homecage Control	576.13	343.37	1797.74	945.09	8840.94	2559.59	683.44	368.96	293.02	443.24	209.65	1492.34	86.67	659.5	938.49	258.35	695.82	314.48	21445.7	4954.92	4550.47	267.43	1747.39	467.18	3871.16	2914.51	4828.63	304.58	427.56	1086.24	2151.84	1566.62	588.52	497.72	4619.81	458.1	164.26	2572.8	1634.31	496.07	722.23	622.36	1429.61	9041.51	269.08	394.54	103.18
	C	Homecage Control	502.62	355.05	1721.34	985.01	9408.94	2653.17	732.58	333.33	301.12	543.82	220.97	1423.21	107.12	671.16	1075.65	223.22	728.83	316.85	23851.5	5573	4933.31	188.01	1756.54	409.74	3976.01	2914.59	4907.84	285.39	441.2	797	2164.03	1478.64	562.54	492.13	4896.6	549.81	154.31	2417.96	1741.56	483.89	762.54	597	1353.55	8420.18	249.44	390.26	82.4
	C	Homecage Control	497.55	353.23	1718.06	1037.71	9575.8	2696.67	714.71	329.87	307.88	465.94	215.79	1489.9	104.46	713.34	1125.68	240.53	760.07	329.87	24195.8	5506.05	4828.44	291.38	1829.39	406.84	3801.73	2966.06	5587.14	379.35	457.69	897.52	2353.06	1368.95	549.78	522.29	5074.47	553.9	178.68	2647.19	1707.07	567.65	871.4	645.99	1374.45	9593.67	255.65	379.35	94.84
	C	Homecage Control	447.04	367.64	1738.06	1002.78	9011.55	2492.89	688.87	334.67	250.39	445.81	213.75	1371.64	109.93	677.88	1065.07	179.55	732.85	367.64	22537.4	5110.37	4654.79	235.73	1856.54	492.23	3896.29	2849.55	5255.72	349.32	456.81	843.99	2226.63	1345.99	605.82	480.01	4823.34	538.64	200.31	2442.82	1703.86	489.78	775.59	570.4	1321.56	9125.14	222.3	379.86	96.49
	C	Homecage Control	586.79	312.26	1683.61	1017.45	9373.07	2534.53	668.76	308.36	313.56	387.73	227.69	1471.54	106.69	659.65	1029.16	217.28	774.15	366.91	23335.1	5337.08	4775.01	217.28	1756.47	394.23	3689.9	2979.5	5268.12	251.11	460.59	909.46	2159.81	1393.47	612.81	481.4	4992.29	493.11	187.36	2451.26	1574.32	586.79	742.92	580.29	1406.48	8683.49	245.91	420.25	104.09
	C	Homecage Control	474.45	373.49	1693.41	924.28	9123.73	2442.85	695.26	352.14	288.94	483.48	229.02	1457.83	104.25	613.17	875.02	226.55	678.84	324.24	22166.2	5300.22	4732.19	285.66	1703.26	466.24	3861.27	2845.06	4911.14	272.52	410.42	889.8	2105.48	1509.54	596.76	499.9	4448.18	493.33	160.07	2473.22	1582.6	499.08	723.17	583.62	1281.34	8636.15	252	394.83	92.76
	C	Homecage Control	573.34	371.47	1717.55	1003.56	9204.11	2540.75	678.42	298.67	300.32	402.91	208.49	1468.52	100.93	624.64	939.03	239.1	666.83	325.97	22319.9	5232.9	4621.5	257.3	1685.28	421.11	3979.49	3022.26	4825.02	265.57	436.83	985.36	2252.01	1520.64	628.78	505.5	4528.84	485.65	168.78	2510.14	1594.28	498.88	718.13	618.85	1320.43	8687.03	255.65	392.16	92.66
	C	Homecage Control	601.76	378.49	1625.17	1036.69	9039.67	2722.44	707.17	380.15	346.12	507.97	302.95	1346.28	119.52	752.82	1069.06	196.71	711.32	441.57	22520.7	5922.97	4802.45	276.39	1628.49	436.59	4233.07	3046.15	4723.6	286.35	473.11	1098.11	2395.42	1642.6	618.36	649.9	4775.89	585.99	207.5	2563.08	1743.03	518.76	843.29	706.34	1270.75	8584.82	263.94	464.81	107.9
	C	Homecage Control	532.5	387.86	1624.23	1128.57	9813.53	2707.66	721.37	313.24	298.5	520.53	264.41	1437.2	93.97	697.41	1153.45	282.83	797.83	362.06	24220.6	5681.56	5203.42	177.81	1620.54	389.7	4021.41	2841.24	5221.84	245.98	447.74	785.86	2303.21	1631.6	667.93	527.9	4985.07	636.61	192.55	2466.28	1759.65	548.16	891.8	725.05	1364.42	8136.79	261.64	413.66	74.62
	C	Homecage Control	515.33	359.76	1729.92	980.43	9446.93	2567.74	713.85	279.54	280.35	429.44	224.44	1420.4	92.37	633.63	1031.47	219.58	776.24	283.59	22837.4	5435.28	5003.41	222.82	1639.17	514.52	3933.05	3015.82	4956.42	264.96	414.05	901.02	2143.97	1542.75	551.79	503.99	4419.21	477.25	167.73	2500.49	1627.02	520.19	773.81	601.22	1368.54	8917.82	297.37	410	80.22
Novelty	V	Vehicle	538	341.9	1655.22	1014.65	9069.51	2717.13	711.96	320.79	324.81	787.38	278.55	1347.5	115.64	694.87	1068.95	241.34	758.22	416.32	22008.6	5478.51	4506.09	250.39	1625.05	442.46	4073.69	2976.58	4604.64	356.99	430.4	1033.76	2272.66	1556.67	677.77	534.98	4943.53	549.06	186.04	2571.32	1665.27	502.8	900.01	715.99	1384.71	9090.62	304.7	433.41	99.55
	V	Vehicle	473.17	343.17	1689.09	873.7	9321.05	2695.66	670.09	295.38	311.63	676.78	231.33	1373.64	94.63	661.49	955.91	318.32	742.74	314.49	22461.9	5323.45	4756.59	151.03	1624.09	461.7	3992.82	2838.09	4738.43	242.8	433.98	842.15	2164.17	1368.86	585.97	480.82	4487.98	463.62	140.52	2404.11	1534.23	488.47	708.33	553.47	1254.15	8668.17	222.73	381.41	108.02
	V	Vehicle	508.96	344.39	1636.61	866.56	9171.52	2599.68	654.24	329.15	301.72	701.98	204.2	1373.49	99.56	632.9	905.16	211.31	691.83	350.48	21912.9	4959.61	4635.54	201.15	1721.95	466.3	4010.76	2777.46	4552.23	303.75	365.72	1007.77	2175.04	1495.4	583.12	471.38	4767.6	485.6	134.1	2387.36	1563.47	500.84	712.14	586.17	1426.32	8479.69	268.2	428.71	99.56
	V	Vehicle	592.93	310.92	1589.45	908.83	8910.91	2646.77	689.59	310.92	329.85	712.51	219.24	1271.56	109.62	663.68	1034.39	215.25	662.69	308.92	21316.6	4922.83	4799.26	219.24	1671.17	463.38	3873.49	2715.53	4607.92	282.02	380.67	910.82	2265.1	1413.07	621.83	440.46	4630.84	497.27	156.45	2354.78	1559.56	538.12	777.29	570.01	1339.33	8274.13	256.11	368.71	85.7
	V	Vehicle	530.03	397.52	1807.39	976.31	9317.86	2903.48	736.74	321.2	316.96	1084.43	182.33	1400.33	95.4	694.33	907.4	237.45	828.96	383.74	21868.9	4823.24	4602.75	327.56	2071.34	492.92	3905.23	2674.51	4756.46	440.98	437.8	925.43	2272.75	1357.93	536.39	443.1	5609.8	492.92	140.99	2544.13	1728.95	548.05	770.66	563.95	1430.01	8915.04	273.49	457.94	87.98
	V	Vehicle	599.42	353.37	1592.72	956.85	8883.99	2718.66	749.28	362.49	337.17	605.5	294.65	1384.14	105.3	701.69	1005.45	245.03	697.64	426.28	21491.1	5415.04	4858.15	273.38	1571.46	510.32	4174.68	2918.13	4647.54	267.31	422.23	1092.53	2398.7	1544.12	546.77	608.53	4585.77	561.96	190.36	2627.53	1543.1	481.97	762.44	670.3	1342.62	8477.96	287.56	448.55	116.44
	V	Vehicle	509.79	327.72	1734.34	895.78	9211.67	2674.86	672.1	349.57	325.64	712.67	226.81	1332.75	94.68	692.9	888.5	248.65	741.8	313.16	22031.4	5106.27	4861.77	215.36	1823.82	427.6	3997.2	2757.05	4428.97	282.99	455.69	940.52	2198.36	1444.07	630.48	495.23	4697.39	504.59	176.87	2465.74	1691.69	486.91	768.85	590.95	1434.71	8531.25	256.98	395.35	106.12
	V	Vehicle	576.51	325.75	1743.59	926.87	8713.25	2681	670.25	350.36	324.58	903.43	221.46	1331.13	89.05	679.62	864.76	179.28	649.16	317.55	19876.7	4553.48	4294.52	348.01	1905.29	494.49	3962.91	2822.78	4527.7	449.96	372.62	1075.68	2277.91	1450.65	569.48	464.02	4989.38	485.11	157.02	2509.92	1622.9	524.95	704.23	597.6	1436.59	9106.96	298.8	420.66	104.29
	V	Vehicle	685.51	397.97	1753.67	1111.9	9932.74	2868.85	716.12	336.74	347.67	826.54	285.35	1391.79	100.58	739.08	1123.93	305.03	850.6	350.95	23920.6	5891.86	5138.57	200.08	1671.67	447.16	3984.03	2923.52	5078.44	306.13	473.4	889.96	2207.4	1652	650.52	553.22	5093.74	629.75	237.25	2510.25	1649.81	567.43	997.1	721.59	1377.57	9008.9	291.91	422.02	109.33
	V	Vehicle	573.49	407.96	1818.23	1011.43	9907.05	3177.66	755.97	367.56	338.88	1535.39	234.61	1388.11	110.79	735.11	1093.54	269.8	788.55	376.68	21791.3	5080.61	4466.71	505.71	2108.88	540.91	3940.14	2948.26	5252.65	570.88	470.52	1012.73	2287.45	1345.1	651.69	497.89	6674.65	559.15	166.83	2802.28	1775.21	544.82	985.36	723.38	1311.21	10268.1	284.14	415.78	110.79
Novelty	S	SCH	545.41	368.37	1737.14	965.18	9537.61	2634.74	692	338.86	321.73	663.44	236.06	1339.26	118.03	694.86	1010.87	224.64	720.56	320.78	22166.8	5240.93	4897.31	235.11	1785.68	486.4	4017.79	2733.73	4776.42	316.97	421.67	994.69	2211.16	1472.52	612.04	483.54	4751.67	446.42	161.82	2471.02	1555.33	513.05	704.37	562.55	1374.48	8896.06	271.28	413.11	84.72
	S	SCH	599.99	397.31	1818.02	968.2	9464.32	2743.08	674.23	349.16	298.99	977.23	231.77	1462.84	99.33	755.5	1024.39	253.84	752.49	348.15	21545.3	4940.35	4699.55	375.24	2023.7	505.67	3703.26	2872.51	4831.99	521.73	470.56	1037.43	2266.5	1389.6	649.15	443.47	5710.9	552.83	155.51	2698.93	1676.55	523.73	873.89	655.17	1454.81	9715.15	295.98	457.51	116.39
	S	SCH	515.58	357.13	1767.37	1004.35	9375.58	2838.76	720.35	357.13	314.47	919.03	226.71	1438.27	95.07	699.63	1087.24	301.06	728.89	366.88	22366.3	5127.81	4842.59	299.84	1877.07	493.64	4103.95	2803.41	4751.17	407.1	466.83	878.81	2191.54	1394.39	665.51	491.21	5403.27	511.93	158.45	2456.03	1643.04	565.56	850.77	592.37	1411.46	8647.92	253.53	435.14	91.42
	S	SCH	508.01	321.13	1666.87	944.06	8984.15	2659.27	683.07	337.24	328.65	595.01	210.51	1370.45	95.59	614.34	977.36	186.88	721.74	335.09	21657.5	5110.17	4908.26	207.29	1785.02	447.87	3995.34	2717.26	4648.35	321.13	405.98	942.99	2221.07	1449.92	616.49	504.79	4625.79	450.01	172.92	2389.69	1624.99	483.31	813.03	581.04	1297.41	8587.84	268.5	402.76	99.88
	S	SCH	484.01	348.18	1695.64	962.62	8806.97	2677.67	685.59	301.83	348.18	763.2	201.58	1352.85	101.33	636	892.55	192.96	750.26	363.27	20986.9	4884.26	4805.57	224.22	1875.66	509.88	4040.21	2629.16	4595.36	277.04	402.08	939.99	2252.95	1450.94	540.06	476.46	4915.52	462.45	168.16	2392	1596.47	490.47	721.16	522.81	1388.42	8514.85	281.35	404.24	94.86
	S	SCH	524.18	377.46	1516.94	984.47	9157.26	2927.39	694.57	332.5	308.83	584.53	278.07	1367.85	104.13	683.93	1008.14	292.27	732.44	410.59	21916.4	5479.68	4793.39	216.54	1638.82	431.89	4012.44	2695.47	4575.67	265.05	409.41	873.25	2235.18	1541.79	628.31	493.42	4717.66	572.7	182.22	2501.41	1538.24	517.09	817.63	643.69	1327.62	8098.24	302.91	358.53	92.29
	S	SCH	539.71	381.09	1758.57	1028.31	9704.05	2817.75	735.57	333.19	307.64	634.45	228.87	1360.44	103.26	731.32	975.09	250.16	767.51	321.48	23145.6	5312.96	5232.05	185.22	1790.5	528	4056.84	2857.14	4610.38	333.19	448.16	805.83	2284.43	1507.34	611.03	419.42	5127.73	500.32	199.06	2420.69	1574.41	591.87	835.64	621.67	1409.41	8214.8	282.09	418.35	74.52
	S	SCH	556.57	328.02	1779.83	894.06	9186.91	2659.68	702.22	370.65	338.68	801.69	214.34	1367.73	126.71	709.33	933.14	225	736.56	422.75	20889	4777	4643.19	374.2	1959.83	536.44	3956.36	2740.2	4724.9	447.62	453.54	1088.27	2255.87	1411.55	562.49	458.28	5442.51	525.78	153.94	2596.92	1612.86	524.59	853.8	592.09	1373.65	9396.51	261.7	442.89	111.31
	S	SCH	519.78	317.59	1752.95	920.35	9352.24	2508.3	677.15	287.07	309.01	639	240.34	1401.02	100.14	664.75	998.55	253.69	677.15	316.64	22846.5	5331.33	4770.54	231.76	1709.08	449.2	3910.28	2912.68	4706.64	309.01	409.15	948	2003.78	1475.41	621.83	492.12	4451.99	485.45	163.09	2473.97	1573.65	439.67	720.06	640.9	1241.75	8960.26	267.04	412.96	106.82
	S	SCH	555.53	364.44	1668.56	908.16	8958.43	2576.72	594.93	342.77	291.56	681.61	233.44	1407.54	103.42	636.3	935.74	248.22	700.32	351.64	22361.1	5102.22	4590.03	247.23	1750.32	461.96	3972.44	2914.57	4994.86	338.83	435.36	944.6	2199.47	1418.38	532.88	464.91	4737.77	531.89	157.6	2457.54	1556.28	493.48	751.54	593.95	1305.1	9171.19	244.28	397.93	105.39
[truncated: 45 more columns]
